# Supplementary material for: Survivin Inhibition by Piperine Sensitizes Glioblastoma Cancer Stem Cells and Leads to Better Drug Response
Source: Int J Mol Sci. 2022 Jul 9;23(14):7604. doi: 10.3390/ijms23147604 (PMC9323232; doi:10.3390/ijms23147604)
Supplement: Supplementary file 1 [file ijms-23-07604-s001.zip]

Archive with 1 entries (1 files):
- ijms-1749739-supplementary.pdf
